# Supplementary material for: DNA methylation profiling for molecular classification of adult diffuse lower-grade gliomas
Source: Clin Epigenetics. 2021 May 3;13:102. doi: 10.1186/s13148-021-01085-7 (PMC8091784; doi:10.1186/s13148-021-01085-7)
Supplement: Supplementary file 2 — Additional file 2: Table S1. This table presents the clinical and molecular characteristics of diffuse lower-grade glioma cases with low methylation class/subclass prediction scores. [file 13148_2021_1085_MOESM2_ESM.xlsx]

## Sheet: Sheet1
Supplementary table S1. Clinical and molecular characteristics of diffuse lower-grade glioma cases with low metylation class/subclass prediction scores
Sample	Dead before follow-up 2019-01-01	Time to death (months)	Molecular reclassification according to WHO 2016	IDH status (IHC, NGS, Sanger sequencing)	1p/19q status (FISH, MLPA)	EGFR amplification	Chromosome 7 gain	Chromosome 10 loss	CDKN2AB loss	Comments CNV	Methylation class (Capper et al. 2018)	Methylation class predicted score	Methylation top subclass (Capper et al. 2018)	Methylation top subclass predicted score	% Tumor purity score (InfiniumPurify)
9	Yes	7	Astrocytoma grade III, IDH-wildtype	Wildtype	Non-codeleted	Yes	Yes	Yes	Yes	Tumor profile	Glioblastoma IDH-wildtype	0.62	Mesenchymal	0.44	76
45	Yes	8	Astrocytoma grade II, IDH-wildtype	Wildtype	Non-codeleted	No	No	No	No	Tumor profile	Control tissue, White matter	0.64	-	-	76
149	Yes	11	Astrocytoma grade II, IDH-wildtype	Wildtype	Non-codeleted	Yes	Yes	No	No	Tumor profile	Glioblastoma IDH-wildtype	0.55	Mesenchymal	0.54	66
82	Yes	13	Astrocytoma grade III, IDH-wildtype	Wildtype	Non-codeleted	Yes	Yes	Yes	Yes	Tumor profile	Glioblastoma IDH-wildtype	0.82	RTK III	0.55	89
159	Yes	14	Astrocytoma grade II, IDH-wildtype	Wildtype	Non-codeleted	No	No	No	No	Flat profile	Control tissue, Hemispheric cortex	0.81	-	-	56
44	Yes	14	Astrocytoma grade II, IDH-wildtype	Wildtype	Non-codeleted	Yes	No	Yes	Yes	Tumor profile	Glioblastoma IDH-wildtype	0.74	Mesenchymal	0.6	79
81	Yes	14	Astrocytoma grade III, IDH-wildtype	Wildtype	Non-codeleted	Yes	No	Yes	Yes	Tumor profile	Glioblastoma IDH-wildtype	0.98	RTK II	0.45	77
54	Yes	20	Astrocytoma grade III, IDH-wildtype	Wildtype	Non-codeleted	Yes	Yes	No	Yes	Tumor profile	Glioblastoma IDH-wildtype	0.46	RTK II	0.24	86
113	Yes	22	Astrocytoma grade III, IDH-wildtype	Wildtype	Non-codeleted	Yes	Yes	Yes	Yes	Tumor profile	Glioblastoma IDH-wildtype	0.51	Mesenchymal	0.41	84
173	No	23	Astrocytoma grade II, IDH-wildtype	Wildtype	Non-codeleted	No	No	No	No	Tumor profile	Control tissue, Hemispheric cortex	0.43	-	-	58
79	Yes	24	Astrocytoma grade II, IDH-wildtype	Wildtype	Non-codeleted	No	No	No	No	Flat profile	Control tissue, White matter	0.66	-	-	78
144	Yes	24	Astrocytoma grade III, IDH-wildtype	Wildtype	Non-codeleted	No	No	No	No	Tumor profile	Glioblastoma IDH-wildtype	0.52	Midline	0.38	79
53	No	33	Astrocytoma grade II, IDH-mutant	Mutated, IDH1 R132H	Non-codeleted	No	No	No	No	Tumor profile	IDH glioma	0.99	Astrocytoma	0.46	87
24	Yes	33	Astrocytoma grade II, IDH-wildtype	Wildtype	Non-codeleted	No	No	No	No	Tumor profile	Plexus tumor	0.3	Pediatric B	0.27	90
122	Yes	35	Astrocytoma grade II, IDH-wildtype	Wildtype	Non-codeleted	No	Yes	Yes	Yes	Tumor profile	Glioblastoma IDH-wildtype	0.4	Mesenchymal	0.23	60
163	Yes	36	Astrocytoma grade III, IDH-mutant	Mutated, IDH1 R132H	Non-codeleted	No	No	No	No	Tumor profile	Control tissue, Inflammatory tumor microenvironment	0.48	-	-	30
69	No	37	Astrocytoma grade II, IDH-wildtype	Wildtype	Non-codeleted	No	No	No	No	Flat profile	Control tissue, Hemispheric cortex	0.37	-	-	91
67	No	38	Astrocytoma grade II, IDH-wildtype	Wildtype	Non-codeleted	No	No	No	No	Flat profile	Control tissue, White matter	0.59	-	-	61
39	Yes	41	Astrocytoma grade II, IDH-wildtype	Wildtype	Non-codeleted	No	No	No	No	Tumor profile	Control tissue, Hypothalamus	0.31	-	-	64
96	No	49	Astrocytoma grade III, IDH-mutant	Mutated, IDH1 R132H	Non-codeleted	No	No	No	No	Tumor profile	IDH glioma	0.83	Astrocytoma	0.48	87
85	No	51	Astrocytoma grade II, IDH-mutant	Mutated, IDH1 R132H	Non-codeleted	No	No	No	No	Tumor profile	IDH glioma	0.45	Astrocytoma	0.2	84
99	No	58	Astrocytoma grade II, IDH-wildtype	Wildtype	Non-codeleted	No	No	No	No	Quite flat profile	Low grade glioma, Ganglioglioma	0.67	-	-	59
120	No	62	Astrocytoma grade III, IDH-mutant	Mutated, IDH1 R132H	Non-codeleted	Yes	Yes	No	Yes	Tumor profile	IDH glioma	0.95	Astrocytoma	0.39	91
15	Yes	65	Astrocytoma grade II, IDH-mutant	Mutated, IDH1 R132H	Non-codeleted	No	No	No	No	Tumor profile	IDH glioma	0.94	Astrocytoma	0.47	75
156	Yes	73	Oligodendroglioma grade II, IDH-mutant, 1p/19q-codeleted	Mutated, IDH1 R132H	Codeleted	No	No	No	No	Tumor profile	IDH glioma	0.79	1p/19q codeleted oligodendroglioma	0.52	76
130	No	113	Oligodendroglioma grade II, IDH-mutant, 1p/19q-codeleted	Mutated, IDH1 R132H	Codeleted	No	No	No	No	Tumor profile	IDH glioma	0.83	1p/19q codeleted oligodendroglioma	0.64	80
137	No	116	Oligodendroglioma grade II, IDH-mutant, 1p/19q-codeleted	Mutated, IDH1 R132H	Codeleted	No	No	No	No	Tumor profile	IDH glioma	0.7	1p/19q codeleted oligodendroglioma	0.53	82
138	No	120	Astrocytoma grade III, IDH-mutant	Mutated, IDH1 R132H	Non-codeleted	No	No	No	No	Tumor profile	IDH glioma	0.87	High-grade astrocytoma	0.49	92
132	No	121	Astrocytoma grade II, IDH-mutant	Mutated, IDH1 R132H	Non-codeleted	No	No	No	No	Tumor profile	IDH glioma	0.75	Astrocytoma	0.53	81
142	No	126	Astrocytoma grade II, IDH-mutant	Mutated, IDH1 R132H	Non-codeleted	No	No	No	No	Flat profile	Control tissue, Hemispheric cortex	0.45	-	-	65
IHC: Immunohistochemistry
NGS: Next generation sequencing
FISH: Fluorescent in situ hybridization
MLPA: Multiplex ligration-probe amplification
